# Supplementary material for: Trends in Survival and Mortality of “Early” Metastatic Breast Cancer in Northern Italy Following the Introduction of Targeted Therapies
Source: Cancers (Basel). 2025 Dec 29;18(1):108. doi: 10.3390/cancers18010108 (PMC12784658; doi:10.3390/cancers18010108)
Supplement: Supplementary file 1 [file cancers-18-00108-s001.zip]

Archive with 1 entries (1 files):
- cancers-4023339-supplementary.pdf
